# Supplementary material for: Circadian rapid eye movement sleep expression is associated with brain microstructural integrity in older adults
Source: Commun Biol. 2024 Jun 22;7:758. doi: 10.1038/s42003-024-06415-y (PMC11193799; doi:10.1038/s42003-024-06415-y)
Supplement: Supplementary file 3 — Supplementary Data 1 [file 42003_2024_6415_MOESM3_ESM.xlsx]

## Sheet: Feuil1
ID	time_since_dlmon	SE	REMS
sub-002	-12	0.183638	4.29e-05
sub-002	-8	0.195754	0
sub-002	-4	0.0182307
sub-002	0	0.617472	0.000108327
sub-002	4	0.626392	0.0685635
sub-002	8	0.50433	0.23123
sub-002	12	0.39863	0.0597656
sub-002	16	0.434856	0
sub-002	20	0.158477	0.000263605
sub-002	24	0.646795	0
sub-003	-12	0.231337	0
sub-003	-8	0.489328	0.000345578
sub-003	-4	0.0214213	0
sub-003	0	0.492259	0.00131237
sub-003	4	0.67599	0
sub-003	8	0.805987	0.0328918
sub-003	12	0.910531	0.0795027
sub-003	16	0.305212	0.0244164
sub-003	20	0.269039	0
sub-003	24	0.5247	0.00948327
sub-004	-12	0.383017	0
sub-004	-8	0.247193	0.00112521
sub-004	-4	0.608086	0.0640622
sub-004	0	0.00030311
sub-004	4	0.669781	0.00217597
sub-004	8	0.741785	0.266423
sub-004	12	0.446764	0
sub-004	16	0.0994685	0.000978364
sub-004	20	0.355948	0
sub-004	24	0.57431	0.000757054
sub-005	-12	0.634136	0
sub-005	-8	0.863701	0.0101379
sub-005	-4	0.477257	0.0565936
sub-005	0	0.0459272
sub-005	4	0.755063	0.0645652
sub-005	8	0.827809	0.175948
sub-005	12	0.823808	0
sub-005	16	0.805081	0.00573447
sub-005	20	0.809343	0
sub-005	24	0	0.010203
sub-007	-12	0.866165	0
sub-007	-8	0.532798	0
sub-007	-4	0.663706	0
sub-007	0	0.39181	0
sub-007	4	0.741765	0
sub-007	8	0.963446	0
sub-007	12	0.82109	0
sub-007	16	0.711326	0
sub-007	20	0.113039	0
sub-007	24	0.288157	0
sub-010	-12	0.810442	0.343452
sub-010	-8	0.825671	0.150941
sub-010	-4	0.747776	0.179248
sub-010	0	0.732851	0.275164
sub-010	4	0.779291	0.324748
sub-010	8	0.78169	0.315729
sub-010	12	0.851418	0.276193
sub-010	16	0.868939	0.240635
sub-010	20	0.651295	0.0398229
sub-010	24	0	0.069931
sub-013	-12	0.577671	0.0239255
sub-013	-8	0.388176	0
sub-013	-4	0.147617	0.000329799
sub-013	0	0
sub-013	4	0.019939
sub-013	8	0.507426	0.00631013
sub-013	12	0.925499	0
sub-013	16	0.644247	0.0803252
sub-013	20	0.76596	0.308766
sub-013	24	0.0987372	0
sub-014	-12	0.453728	0.157705
sub-014	-8	0.094456	0.333069
sub-014	-4	0.362344	0.447041
sub-014	0	0.772455	0.42172
sub-014	4	0.853434	0.250021
sub-014	8	0.814281	0.0595689
sub-014	12	0.588725	0.0346532
sub-014	16	0.232427	0
sub-014	20	0.210085	0.100436
sub-014	24	1	0.682849
sub-015	-12	0	0.593017
sub-015	-8	0.446373	0.221541
sub-015	-4	0.670009	0
sub-015	0	0.657318	0.0326363
sub-015	4	0.719356	0.174578
sub-015	8	0.706621	0.00764933
sub-015	12	0.523759	0.169879
sub-015	16	0.602807	0
sub-015	20	0.797482	0.00340768
sub-015	24	0.6734	0.00316409
sub-021	-12	0.419508	0.00188977
sub-021	-8	0.130131	0
sub-021	-4	0.254229	0.00287965
sub-021	0	0.0683682	0
sub-021	4	0.644699	0.0430768
sub-021	8	0.759915	0.202832
sub-021	12	0.645875	0
sub-021	16	0.611494	0.00680281
sub-021	20	0.208774	0
sub-021	24	0.621365	0.0121907
sub-022	-12	0	0
sub-022	-8	0.224534	0.0893684
sub-022	-4	0.416432	0.102025
sub-022	0	0.474891	0
sub-022	4	0.704081	0.335694
sub-022	8	0.682511	0.366706
sub-022	12	0.47844	0
sub-022	16	0.472103	0.0658328
sub-022	20	0.378063	0
sub-022	24	0
sub-023	-12	0.52818	0
sub-023	-8	0.444278	0.170567
sub-023	-4	0.282496	0.273524
sub-023	0	0.573837	0.0204737
sub-023	4	0.738924	0.250995
sub-023	8	0.576085	0.397941
sub-023	12	0.246724	0.336779
sub-023	16	0.652088	0.310577
sub-023	20	0	1
sub-023	24	0.543219	0
sub-024	-12	0
sub-024	-8	0.226111	0.148628
sub-024	-4	0
sub-024	0	0.350034	0
sub-024	4	0.783865	0.089198
sub-024	8	0.430364	0.0185248
sub-024	12	0.699976	0.0748782
sub-024	16	0.235752
sub-024	20	0.0715785	0.0313532
sub-024	24	0.561524	0
sub-030	-12	0.203212	0.116884
sub-030	-8	0.434588	0.0130905
sub-030	-4	0
sub-030	0	0.803708	0
sub-030	4	0.858631	0.286608
sub-030	8	0.917381	0.33025
sub-030	12	0.546214	0.0349188
sub-030	16	0.0363755
sub-030	20	0.0152896	0
sub-030	24	0.534549	0.0105377
sub-032	-12	0.918074	0.0674466
sub-032	-8	0.797884	0.104929
sub-032	-4	0.287898	0
sub-032	0	0.725638	0.00952536
sub-032	4	0.767731	0.247633
sub-032	8	0.877621	0.397966
sub-032	12	0.679889	0
sub-032	16	0.752649	0.0753576
sub-032	20	0.505081	0.242338
sub-032	24	0.769275	0
sub-033	-12	1	1
sub-033	-8	0.86006	0.256494
sub-033	-4	0.934	0.483534
sub-033	0	0.959099	0.3371
sub-033	4	0.958164	0.320598
sub-033	8	0.949796	0.239164
sub-033	12	0.90448	0.122961
sub-033	16	0.967475	0.541923
sub-033	20	0.991059	0.84869
sub-033	24	0.958432	0.502603
sub-035	-12	0.311831	0.00428761
sub-035	-8	0.512405	0
sub-035	-4	0.175064	0.0148854
sub-035	0	0.406998	0
sub-035	4	0.850557	0.263924
sub-035	8	0.679979	0.212047
sub-035	12	0.304595	0
sub-035	16	0.183886	0.0175299
sub-035	20	0.353282	0
sub-035	24	0	0.10162
sub-037	-12	0.034316	0
sub-037	-8	0.893234	0.00172681
sub-037	-4	0.333869	0
sub-037	0	0.6615	0.0920161
sub-037	4	0.865786	0.374392
sub-037	8	0.893038	0.397138
sub-037	12	0.483488	0.0151522
sub-037	16	0.327203	0
sub-037	20	0.181238	0.226965
sub-037	24	0.785259	0.214732
sub-038	-12	0.533375	0.158531
sub-038	-8	0.0821923	0
sub-038	-4	0.162301	0.00171906
sub-038	0	0.521809	0
sub-038	4	0.654484	0.000202418
sub-038	8
sub-038	12	0.29387	0
sub-038	16	0
sub-038	20	0.11692	1.4e-05
sub-038	24	0.283747	0
sub-040	-12	0.624743	0.0617872
sub-040	-8	0.923743	0.0827576
sub-040	-4	0.674566	0.0949825
sub-040	0	0.112829
sub-040	4	1	0.28073
sub-040	8	0.803065	0.279123
sub-040	12	0.737704	0.0505867
sub-040	16	0.784715	0
sub-040	20	0	0.00278641
sub-040	24	0.508237	0
sub-041	-12	0.652627	0
sub-041	-8	0.45298	0.00599717
sub-041	-4	0.183456	0
sub-041	0	0.10908
sub-041	4	0.915364	0.0773001
sub-041	8	0.661445	0.378715
sub-041	12	0.704951	0.0816092
sub-041	16	0.336826	0.14321
sub-041	20	0.520177	0
sub-041	24	0.329211	0.0682372
sub-042	-12	0.749873	0.129336
sub-042	-8	0.777211	0.260677
sub-042	-4	0.859331	0.226562
sub-042	0	0.827219	0
sub-042	4	0.895866	0.0860469
sub-042	8	0.845192	0.42615
sub-042	12	0.745829	0.244682
sub-042	16	0.731189	0
sub-042	20	0.632076	0.0220827
sub-042	24	0	0
sub-043	-12	0
sub-043	-8	0.628413	0.000970385
sub-043	-4	0.356721	0
sub-043	0	0.353593	0
sub-043	4	0.664545	0.138615
sub-043	8	0.388617	0.00139058
sub-043	12	0.455768	0.000361853
sub-043	16	0.272731	0
sub-043	20	0.194614	0
sub-043	24	0.388184	9.9e-05
sub-044	-12	0.778392	0.0138991
sub-044	-8	0.787901	0
sub-044	-4	0.647653	0.0106964
sub-044	0	0.499004	0
sub-044	4	0.866737	0.329487
sub-044	8	0.933086	0.309952
sub-044	12	0.946415	0.214373
sub-044	16	0.381081	0.0347646
sub-044	20	0.19511	0
sub-044	24	0.0955293
sub-047	-12	0.416047	0.0028579
sub-047	-8	0.553839	0
sub-047	-4	0.370959	0.00364862
sub-047	0	0.483099	0
sub-047	4	0.877352	0.0460916
sub-047	8	0.878872	0.390266
sub-047	12	0.631647	0.0698125
sub-047	16	0.0258071	0
sub-047	20	0.162142	0.00252418
sub-047	24	0.41297	0.0804443
sub-049	-12	0.702798	0.000814981
sub-049	-8	0.388255	0
sub-049	-4	0.386546	0.00115976
sub-049	0	0.0744219	0
sub-049	4	0.565335	0.122053
sub-049	8	0.798489	0.413666
sub-049	12	0.768318	0.0335328
sub-049	16	0.902505	0.133268
sub-049	20	0.808333	0
sub-049	24	0.418567	0.0462989
sub-050	-12	0.614478	0
sub-050	-8	0.196506	0.00170901
sub-050	-4	0.595629	0
sub-050	0	0.613657	0.00455728
sub-050	4	0.869761	0.244816
sub-050	8	0.837451	0
sub-050	12	0.601513	0.00207951
sub-050	16	0.249557	0
sub-050	20	0.486441	0.000322225
sub-050	24	0.764556	0
sub-051	-12	0.83943	0.147786
sub-051	-8	0.706522	0.195022
sub-051	-4	0.675792	0.00449156
sub-051	0	0.67831	0.0989125
sub-051	4	0.334408	0.0457652
sub-051	8	0.931281	0.63882
sub-051	12	0.829064	0.204468
sub-051	16	0.855243	0.00717229
sub-051	20	0.660535	0.193775
sub-051	24	0.207831	0
sub-053	-12	0.735474	0.0540622
sub-053	-8	0.491359	0
sub-053	-4	0.274986	0
sub-053	0	0.45289	0.0853425
sub-053	4	0.462927	0.0948738
sub-053	8	0.422857	0
sub-053	12	0.732574	0.0089066
sub-053	16	0.692999	0
sub-053	20	0.438499	0.0861449
sub-053	24	1	0.657489
sub-056	-12	0.751251	0.0385279
sub-056	-8	0.564532	0.0110801
sub-056	-4	0.634208	0.0486554
sub-056	0	0.36387	0.0189334
sub-056	4	0.834183	0.237091
sub-056	8	0.894923	0.103042
sub-056	12	0.832431	0.0263973
sub-056	16	0.787835	0.291692
sub-056	20	0.825153	0.0348621
sub-056	24	0.391227	0.0643171
sub-057	-12	0.575883	0
sub-057	-8	0.353022	0
sub-057	-4	0.00657692
sub-057	0	0.51473	0.00669069
sub-057	4	0.813349	0.0961369
sub-057	8	0.446923	0
sub-057	12	0.049235	0.00112705
sub-057	16	0.194466	0
sub-057	20	0.291619	0.00017872
sub-057	24	0.0207027	0
sub-058	-12	0.172359	0
sub-058	-8	0.303033	0.00247559
sub-058	-4	0.395846	0
sub-058	0	0.101349
sub-058	4	0.995166	0.249294
sub-058	8	0.904033	0.421397
sub-058	12	0.782915	0
sub-058	16	0.552199	0.0142409
sub-058	20	0.674643	0
sub-058	24	0.632198	0.0282632
sub-059	-12	0	0.280059
sub-059	-8	0.772994	0.0601328
sub-059	-4	0.354369	0
sub-059	0	0.295713	0.00977438
sub-059	4	0.873816	0
sub-059	8	0.845956	0.125084
sub-059	12	0.697274	0.322131
sub-059	16	0.397041	0
sub-059	20	0.357439	0.0129407
sub-059	24	0.130865	0
sub-061	-12	0.76046	0
sub-061	-8	0.794524	0
sub-061	-4	0.72974	0
sub-061	0	0.754484	0.000337621
sub-061	4	0.768519	0
sub-061	8	0.82441	0.204152
sub-061	12	0.890244	0.0753425
sub-061	16	0.885517	0.136144
sub-061	20	0.699581	0.295956
sub-061	24	0.630716	0.00301605
sub-062	-12	0.68118	0.155835
sub-062	-8	0.64991	0.103176
sub-062	-4	0.533026	0
sub-062	0	0.293137	0
sub-062	4	0.645851	0.0226089
sub-062	8	0.737599	0.231072
sub-062	12	0.679225	0.211276
sub-062	16	0.540902	0
sub-062	20	0.550334	0.0136402
sub-062	24	0.285244	0
sub-063	-12	0.588547	0
sub-063	-8	0.26777	0
sub-063	-4	0.461431	0
sub-063	0	0.386222	0
sub-063	4	0.664784	0
sub-063	8	0.516318	0
sub-063	12	0.410495	0
sub-063	16	0.38113	0
sub-063	20	0.635703	0
sub-063	24	0.805189	0
sub-064	-12	0.330232
sub-064	-8	0.637364	0.135349
sub-064	-4	0.291363	0.161208
sub-064	0	0.40447	0
sub-064	4	0.316703	0.0860441
sub-064	8	0.720657	0.346664
sub-064	12	0.564227	0
sub-064	16	0.266267	0.0137323
sub-064	20	0.114568	0
sub-064	24	1	0.0276149
sub-065	-12	0.457723	0.0216632
sub-065	-8	0.652322	0.138057
sub-065	-4	0.609208	0
sub-065	0	0.462633	0.0179844
sub-065	4	0.613659	0.187478
sub-065	8	0.589347	0
sub-065	12	0.414696	0.00318025
sub-065	16	0.493631	0
sub-065	20	0.0582771	0.00556505
sub-065	24	0.0552284
sub-068	-12	1	0.0203714
sub-068	-8	0.332097	0
sub-068	-4	0.550839	0.011529
sub-068	0	0.674942	0
sub-068	4	0.809579	0.291725
sub-068	8	0.918711	0.314777
sub-068	12	0.731144	0.0451642
sub-068	16	0.351671	0
sub-068	20	0.462628	0.0193355
sub-068	24	1	0
sub-070	-12	0.491308	0.118424
sub-070	-8	0.593147	0.116227
sub-070	-4	0.541359	0
sub-070	0	0.386643	0.0250824
sub-070	4	0.0877561
sub-070	8	0.933464	0.33276
sub-070	12	0.794418	0.193595
sub-070	16	0.846179	0.142478
sub-070	20	0.612764	0
sub-070	24	0.586986	0.0093904
sub-071	-12	0.742973	0.110606
sub-071	-8	0.768441	0.0744579
sub-071	-4	0.520607	0
sub-071	0	0.467773	0.0222372
sub-071	4	0.963811	0.175293
sub-071	8	0.851202	0.290046
sub-071	12	0.917824	0.168243
sub-071	16	0.765244	0
sub-071	20	0.241441	0.0164886
sub-071	24	0.791931	0.140988
sub-073	-12	0.593958	0.125521
sub-073	-8	0.550192	0.00382769
sub-073	-4	0.359249	0.0867005
sub-073	0	0.709194	0.00506935
sub-073	4	0.946402	0.1426
sub-073	8	0.915825	0.00694589
sub-073	12	0.699361	0.247413
sub-073	16	0.747198	0
sub-073	20	0.185388	0.0084438
sub-073	24	0.276831	0
sub-074	-12	0.881171	0.175432
sub-074	-8	0.93721	0.191644
sub-074	-4	0.803312	0
sub-074	0	0.588972	0.00965624
sub-074	4	0.806182	0.173688
sub-074	8	0.89573	0.383672
sub-074	12	0.835337	0.131561
sub-074	16	0.80068	0.0494823
sub-074	20	0.771262	0
sub-074	24	0.40558	0.0140428
sub-076	-12	0.17406	0
sub-076	-8	0.51335	0.0134858
sub-076	-4	0.30892	0
sub-076	0	0.286928	0.162056
sub-076	4	0.659309	0.138058
sub-076	8	0.477278	0.211845
sub-076	12	0.620503	0.336785
sub-076	16	0.610657	0
sub-076	20	0.42123	0.313971
sub-076	24	0.700689	0
sub-081	-12	0.89966	0.114408
sub-081	-8	0.665192	0.165845
sub-081	-4	0.705282	0.0408069
sub-081	0	0.722581	0
sub-081	4	0.705647	0.237264
sub-081	8	0.927205	0.0823886
sub-081	12	0.732311	0
sub-081	16	0.645685	0.00557116
sub-081	20	0.583141	0
sub-081	24	0.629753	0.00295954
sub-084	-12	0.411152	0
sub-084	-8	0.782895	0
sub-084	-4	0.314202	0
sub-084	0	0.426138	0
sub-084	4	0.65309	0
sub-084	8	0.844526	0
sub-084	12	0.510871	0
sub-084	16	0.91961	0
sub-084	20	0.326261	0
sub-084	24	0.360743	0
sub-085	-12	0.58125	0
sub-085	-8	0.564191	9.53e-05
sub-085	-4	0.0411437	0
sub-085	0	0.615593	0.00131566
sub-085	4	0.786047	0.108639
sub-085	8	0.925066	0.250684
sub-085	12	0.892268	0
sub-085	16	0.654467	0.00225774
sub-085	20	0.470746	0
sub-085	24	0.131639	0.00263437
sub-086	-12	0.478128	0
sub-086	-8	0.617587	0.202166
sub-086	-4	0.281123	0.0195064
sub-086	0	0.602618	0.106093
sub-086	4	0.793675	0.299649
sub-086	8	0.904486	0.296498
sub-086	12	0.705441	0.122793
sub-086	16	0.337403	0.0127993
sub-086	20	0.273542	0
sub-086	24	0.546011	0.225388
sub-088	-12	0.715084	0.0508371
sub-088	-8	0.905294	0.0928562
sub-088	-4	0.769715	0.0215457
sub-088	0	0.263468	0.0240704
sub-088	4	0.531489	0.223057
sub-088	8	0.933615	0.183697
sub-088	12	0.820044	0.047956
sub-088	16	0.843842	0.230271
sub-088	20	0.668346	0
sub-088	24	0.796032	0.283276
sub-089	-12	0.394484	0
sub-089	-8	0.499392	0
sub-089	-4	0.737699	0
sub-089	0	0.382336	0
sub-089	4	0.795187	0
sub-089	8	0.852494	0
sub-089	12	0.675098	0
sub-089	16	0.92914	0
sub-089	20	0.606007	0
sub-089	24	0.88127	0
sub-092	-12	0.644214	0.0717467
sub-092	-8	0.526867	0
sub-092	-4	0.0171466
sub-092	0	0.68745	0.0260598
sub-092	4	0.713925	0.357452
sub-092	8	0.835193	0.185571
sub-092	12	0.699806	0
sub-092	16	0.38194	0.00572304
sub-092	20	0
sub-092	24	0.811482	0.223398
sub-098	-12	0.735961	0.149118
sub-098	-8	0.344028	0.00316806
sub-098	-4	0.476606	0.0789249
sub-098	0	0.216552	0
sub-098	4	0.139885	0.00891279
sub-098	8	0.664086	0.173426
sub-098	12	0.522173	0.152686
sub-098	16	0.60145	0.00572563
sub-098	20	0.289181	0.283368
sub-098	24	0.76964	0
sub-099	-12	0.033003	0
sub-099	-8	0.0647182	0.000116484
sub-099	-4	0.545896	0.000916612
sub-099	0	0.0477417	0
sub-099	4	0.93744	0.322059
sub-099	8	0.843064	0.305857
sub-099	12	0.363432	0.000738616
sub-099	16	0.345475	0.000209593
sub-099	20	0.134858	0.000105014
sub-099	24	0.0311582	0
sub-102	-12	0.769349	0
sub-102	-8	0.299536	0.000541183
sub-102	-4	0.0983538	0
sub-102	0	0.355471	0.00501853
sub-102	4	0.98092	0.137337
sub-102	8	0.860726	0.290504
sub-102	12	0.889689	0.104359
sub-102	16	0.690889	0
sub-102	20	0.546524	0.003809
sub-102	24	0.726502	0
sub-105	-12	0.514037	0
sub-105	-8	0.270728	0.0489434
sub-105	-4	0.10686
sub-105	0	0.684578	0.181895
sub-105	4	0.966702	0.161204
sub-105	8	0.632917	0.186333
sub-105	12	0.103671	0
sub-105	16	0.504063	0.00956587
sub-105	20	0	0
sub-105	24	0.686883	0.0257804
sub-111	-12	0.894769	0
sub-111	-8	0.508993	0.00532194
sub-111	-4	0.179913	0
sub-111	0	0.646511	0.0683046
sub-111	4	0.629022	0.25055
sub-111	8	0.867336	0.196861
sub-111	12	0.777567	0.101323
sub-111	16	0.606846	0.12825
sub-111	20	0
sub-111	24	1	0.130639
sub-113	-12	0.422605	0.116382
sub-113	-8	0.572645	0.172046
sub-113	-4	0.762221	0.0419363
sub-113	0	0.447867	0.447959
sub-113	4	0.837971	0.348876
sub-113	8	0.807065	0.207466
sub-113	12	0.711225	0
sub-113	16	0.721686	0.00503448
sub-113	20	0.512753	0
sub-113	24	0.435904	0.00716423
sub-114	-12	0.00908143	0
sub-114	-8	1	0.162956
sub-114	-4	0.212276	0.0559764
sub-114	0	0.371547	0
sub-114	4	0.841575	0.185608
sub-114	8	0.831676	0.244011
sub-114	12	1	0.143152
sub-114	16	0.324316	0.0388586
sub-114	20	0
sub-114	24	0.301974	0
sub-115	-12	0.48823	0.0132018
sub-115	-8	0.446167	0
sub-115	-4	0.43626	0.00792573
sub-115	0	0.460953	0
sub-115	4	0.878517	0.279584
sub-115	8	0.927836	0.239171
sub-115	12	0.833968	0.0353915
sub-115	16	0.511091	0
sub-115	20	0.851197	0.100473
sub-115	24	1	0.124665
sub-116	-12	0.0888495	0
sub-116	-8	0.154481	0.00631833
sub-116	-4	0.562023	0
sub-116	0	0.0191659
sub-116	4	0.761736	0.0720602
sub-116	8	0.830261	0.394322
sub-116	12	0.819065	0
sub-116	16	0.582307	0.0106368
sub-116	20	0	0
sub-116	24	0.199126	0.0121452
sub-119	-12	0.564825	0
sub-119	-8	0.503424	7.2e-05
sub-119	-4	0.315862	0
sub-119	0	0.494272	0.000852966
sub-119	4	0.771169	0.11304
sub-119	8	0.758042	0.227438
sub-119	12	0.66711	0
sub-119	16	0.843142	0.0691004
sub-119	20	0.553449	0
sub-119	24	0
sub-122	-12	0.403133	0.129851
sub-122	-8	0.470343	0
sub-122	-4	0.638952	0
sub-122	0	0.293509	0.00817264
sub-122	4	0.725906	0.169831
sub-122	8	0.90546	0.26619
sub-122	12	0.7923	0
sub-122	16
sub-122	20	0.526074	0.0146178
sub-122	24	0.357947	0
sub-124	-12	0	0.0546059
sub-124	-8	0.308964
sub-124	-4	0.428041	0
sub-124	0	0.145562
sub-124	4	0.930239	0.16088
sub-124	8	0.526472	0.193735
sub-124	12	0.0358387	0
sub-124	16	0.184738	0.0352335
sub-124	20	0.157612	0
sub-124	24	0
sub-126	-12	0.504375	0.0126953
sub-126	-8	0.671894	0.174993
sub-126	-4	0.517141	0.0376372
sub-126	0	0.520768	0
sub-126	4	0.620667	0
sub-126	8	0.826487	0.152448
sub-126	12	0.641529	0.0439109
sub-126	16	0.619914	0.192681
sub-126	20	0.649673	0.149172
sub-126	24	0.555513	0
sub-127	-12	0.498782	0.106994
sub-127	-8	0.0583053	0
sub-127	-4	0.22027
sub-127	0	0.83024	0.0582135
sub-127	4	0.837159	0.285271
sub-127	8	0.843629	0.297266
sub-127	12	0.790301	0
sub-127	16	0.367794	0.182559
sub-127	20	0
sub-127	24	0.372822
sub-128	-12	0.62311	0
sub-128	-8	0.505095	0.000667463
sub-128	-4	0.720357	0
sub-128	0	0.347253	0.00144425
sub-128	4	0.786371	0.248239
sub-128	8	0.910117	0.372383
sub-128	12	0.862452	0
sub-128	16	0.85793	0.0653587
sub-128	20	0.798829	0.137596
sub-128	24	0.262281	0
sub-131	-12	0.565441	0
sub-131	-8	0.607377	0.00123996
sub-131	-4	0.235423	0
sub-131	0	0.163754	0.0107775
sub-131	4	0.866493	0.172244
sub-131	8	0.771218	0.223645
sub-131	12	0.463334	0
sub-131	16	0.465652	0.0114974
sub-131	20	0.60963	0
sub-131	24	0
sub-132	-12	0.801243	0
sub-132	-8	0.797308	0
sub-132	-4	0.642321	0
sub-132	0	0.637726	0
sub-132	4	0.833472	0
sub-132	8	0.846603	0
sub-132	12	0.873899	0
sub-132	16	0.803417	0
sub-132	20	0.656442	0
sub-132	24	0
sub-133	-12	0.689674	0.0358162
sub-133	-8	0.697224	6.1e-06
sub-133	-4	0.916856	0
sub-133	0	0.830626	0.0243755
sub-133	4	0.861327	0.246548
sub-133	8	0.829594	0.27135
sub-133	12	0.564286	0
sub-133	16	0.490475	0.00904865
sub-133	20	0.840007	0
sub-133	24	0	0.0194965
sub-134	-12	0.49466	0.0257605
sub-134	-8	0.748962	0.0586709
sub-134	-4	0.622556	0
sub-134	0	0.576792	0.0101043
sub-134	4	0.755902	0.0573007
sub-134	8	0.670408	0.0745411
sub-134	12	0.251666	0.21698
sub-134	16	0.745045	0
sub-134	20	0.0858457	0.0138046
sub-134	24	0.587667	0
sub-135	-12	0.827957	0
sub-135	-8	0.535252	0.000270418
sub-135	-4	0.758442	0
sub-135	0	0.501413	0.00210795
sub-135	4	0.726882	0.0934692
sub-135	8	0.902612	0.158677
sub-135	12	0.577661	0
sub-135	16	0.172747	0.00171907
sub-135	20	0.324268	0
sub-135	24	0.209199	0.00203109
sub-136	-12	0.835155	0.0429731
sub-136	-8	0.913105	0.11087
sub-136	-4	0.782864	0
sub-136	0	0.63555	0.0034423
sub-136	4	0.909189	0.212564
sub-136	8	0.974473	0.503146
sub-136	12	0.897672	0
sub-136	16	0.894903	0.157524
sub-136	20	0.672587	0
sub-136	24	0.384829	0.0509959
sub-137	-12	0.870626	0.258183
sub-137	-8	0.771532	0.220863
sub-137	-4	0.685771	0.126835
sub-137	0	0.609481	0
sub-137	4	0.77235	0.187687
sub-137	8	0.948632	0.606071
sub-137	12	0.904515	0.199888
sub-137	16	0.675267	0.0849194
sub-137	20	0.644914	0.137423
sub-137	24	0.308608	0.0180833
sub-138	-12	0.517689	0.116269
sub-138	-8	0.752321	0.10159
sub-138	-4	0.619914	0
sub-138	0	0.548374	0.0586205
sub-138	4	0.751707	0.0892064
sub-138	8	0.772369	0.0693589
sub-138	12	0.537655	0.263307
sub-138	16	0.398188	0
sub-138	20	0.581705	0.0128579
sub-138	24	0.53253	0
sub-142	-12	0.781872	0.369306
sub-142	-8	0.601391	0.0335285
sub-142	-4	0.339011	0
sub-142	0	0.594799	0.0221752
sub-142	4	0.817769	0
sub-142	8	0.799992	0.507952
sub-142	12	0.842276	0.265766
sub-142	16	0.855847	0
sub-142	20	0.185769
sub-142	24	0.118476	0.215623
sub-143	-12	0.679217	0.00113574
sub-143	-8	0.278244	0
sub-143	-4	0.787471	0.00103624
sub-143	0	0.744432	0
sub-143	4	0.848808	0.195898
sub-143	8	0.833363	0.235828
sub-143	12	0.584083	0.00566122
sub-143	16	0.624097	0
sub-143	20	0.295674	0.000921173
sub-143	24	0.768329	0
sub-144	-12	0.0822522	0.23282
sub-144	-8	0.201364	0
sub-144	-4	0.238493	0.0390554
sub-144	0	0.143094
sub-144	4	1	0.262548
sub-144	8	0.740761	0.0662163
sub-144	12	0.144441	0
sub-144	16	0.35612	0.00181573
sub-144	20	0.413014	0
sub-144	24	0.521019	0.00361023
sub-145	-12	0	0.110915
sub-145	-8	1	0.188705
sub-145	-4	0.628489
sub-145	0	0.104009	0.0246262
sub-145	4	0.955578	0.00876438
sub-145	8	0.84956	0.0424412
sub-145	12	0.79967	0
sub-145	16	0.109772
sub-145	20
sub-145	24	0.329258	0.0972703
sub-146	-12	0.127731	0.107458
sub-146	-8	0.198667	0.324135
sub-146	-4
sub-146	0	0.581863	0.113563
sub-146	4	0.928599	0.299155
sub-146	8	0.731205	0.447417
sub-146	12	0.189145	0
sub-146	16	0.887983	0.205416
sub-146	20	0.541503	0
sub-146	24	1	0.463259
sub-149	-12	0.652157	0
sub-149	-8	0.560455	0.00717437
sub-149	-4	0.545674	0
sub-149	0	0.513463	0.0731661
sub-149	4	0.709196	0.360339
sub-149	8	0.846502	0
sub-149	12	0.642589	0.0108513
sub-149	16	0.185185	0
sub-149	20	0.733497	0.00210679
sub-149	24	0.225602	0
sub-150	-12	0.508589	0
sub-150	-8	0.361862	0.00103811
sub-150	-4	0.00851728
sub-150	0	0.65501	0
sub-150	4	0.829828	0.0111215
sub-150	8	0.726994	0.251199
sub-150	12	0.63883	0
sub-150	16	0.42876	0.117748
sub-150	20	0.101574	0.452606
sub-150	24	0.517227	0
sub-156	-12	0.642099	0
sub-156	-8	0.305818	0.00271428
sub-156	-4	0.667768	0
sub-156	0	0.710393	0.159721
sub-156	4	0.637675	0.00196043
sub-156	8	0.808338	0.149
sub-156	12	0.821215	0.137817
sub-156	16	0.698196	0
sub-156	20	0.237583	0.697581
sub-156	24	0.705276	0.196788
sub-157	-12	0.784202	0.0543796
sub-157	-8	0.739874	0.0515362
sub-157	-4	0.176101	6.94e-18
sub-157	0	0.132075	0
sub-157	4	0.899371	0.216783
sub-157	8	0.899371	0.153846
sub-157	12	0.760214	0.0883931
sub-157	16	0.662559	0.000224906
sub-157	20	0.665425	0
sub-157	24	0.212729	0.000220274
sub-158	-12	0.731323	0.124774
sub-158	-8	0.843596	0.00762907
sub-158	-4	0.818382	0
sub-158	0	0.756618	0.109943
sub-158	4	0.830257	0.0451301
sub-158	8	0.963648	0.482718
sub-158	12	0.927963	0.0362116
sub-158	16	0.802569	0
sub-158	20	0.63053	0.00268428
sub-158	24	0.523029	0.0727142
sub-161	-12	0.0516571	0.277714
sub-161	-8	0.817147	0.0331362
sub-161	-4	0.32381	0
sub-161	0	0.505947	0.0612053
sub-161	4	0.787439	0.179149
sub-161	8	0.846322	0.258816
sub-161	12	0.749294	0.211508
sub-161	16	0.733413	0.254806
sub-161	20	0.174116
sub-161	24	0.213973	0.164714
sub-162	-12	0.429781	0.00255169
sub-162	-8	0.685449	0
sub-162	-4	0.284075	0.000891011
sub-162	0	0.534536	0
sub-162	4	0.848303	0.226557
sub-162	8	0.877523	0.272163
sub-162	12	0.289462	0.00281748
sub-162	16	0.700128	0
sub-162	20	0.332826	0
sub-162	24	0.651531	0.197969
